# Supplementary material for: Shifts in the microbiome and virome are associated with stony coral tissue loss disease (SCTLD)
Source: ISME Commun. 2025 Nov 27;5(1):ycaf226. doi: 10.1093/ismeco/ycaf226 (PMC12743298; doi:10.1093/ismeco/ycaf226)
Supplement: Supplemental_Table_7_ycaf226 [file supplemental_table_7_ycaf226.xlsx]

## Sheet: Sheet1
Supplemental Table 7: TPM values from the mapping of the Rosales et al. samples against the MAGs generated by this study.
SRA Run	TPM Counts
	MAG_viral_132	MAG_viral_074	MAG_viral_103	MAG_prokaryotic_48	MAG_viral_124	MAG_prokaryotic_61	MAG_prokaryotic_80	MAG_prokaryotic_78	MAG_prokaryotic_09	MAG_viral_137	MAG_plasmid_20	MAG_prokaryotic_39	MAG_viral_009	MAG_viral_121	MAG_viral_134	MAG_prokaryotic_04	MAG_viral_112	MAG_viral_062	MAG_prokaryotic_29	MAG_prokaryotic_35	MAG_viral_136	MAG_viral_055	MAG_viral_073	MAG_viral_107	MAG_plasmid_01	MAG_viral_019	MAG_viral_081	MAG_viral_078	MAG_viral_095	MAG_prokaryotic_08	MAG_plasmid_08	MAG_prokaryotic_73	MAG_prokaryotic_57	MAG_prokaryotic_76	MAG_viral_129	MAG_viral_002	MAG_viral_077	MAG_viral_083	MAG_prokaryotic_53	MAG_viral_139	MAG_viral_059	MAG_viral_007	MAG_viral_105	MAG_viral_010	MAG_viral_067	MAG_plasmid_33	MAG_viral_092	MAG_viral_076	MAG_prokaryotic_15
SRR15959990	0	0	0	0	0	0	0	0	0	0	0	0	0	0	0	0	0	0	0	0	0	0	0	0	0	0	0	0	0	0	0	0	0	0	0	0	0	0	0	357138	0	0	0	0	0	0	0	0	0
SRR15959991	0	0	0	0	0	0	0	0	0	0	0	0	0	0	0	0	0	0	0	0	0	0	0	0	0	0	0	0	0	0	0	0	0	0	0	0	0	0	0	416836	0	0	0	0	0	0	0	0	0
SRR15959992	0	0	0	0	0	0	0	0	0	0	0	0	0	0	0	0	0	0	0	0	0	0	0	0	0	0	0	0	0	0	0	0	0	0	0	0	0	0	0	305661	0	0	0	0	0	0	0	0	0
SRR15959993	0	0	0	0	0	0	0	0	0	0	0	0	0	0	0	0	0	0	0	0	0	0	0	0	0	0	0	0	0	0	0	0	0	0	0	0	0	0	0	263045	0	0	0	0	0	0	0	0	0
SRR15959994	0	0	0	0	0	0	0	0	0	0	0	0	0	0	0	0	0	991.699	0	0	0	1809.68	0	0	0	0	0	0	0	0	0	0	0	0	0	0	0	0	0	400923	0	0	0	0	0	0	0	0	0
SRR15959995	0	0	0	0	0	0	0	0	0	0	0	0	0	0	0	0	0	0	0	0	0	0	0	0	0	0	0	0	0	0	0	0	0	0	0	0	0	0	0	280116	0	0	0	0	0	0	0	0	0
SRR15959996	0	0	0	0	0	0	0	0	0	0	0	0	0	0	0	0	0	708.964	0	0	0	971.422	0	0	0	0	0	0	0	0	0	0	0	0	0	0	0	0	0	379172	0	0	0	0	0	0	0	0	0
SRR15959997	0	0	0	0	0	0	0	0	0	0	0	0	0	0	0	0	0	213904	0	0	0	334194	0	0	0	0	0	0	0	0	0	0	0	0	0	0	0	0	0	7308.36	0	0	0	0	0	0	0	0	0
SRR15959998	0	0	0	0	0	0	0	0	0	0	0	0	0	0	0	0	0	4237.07	0	0	0	5507.58	0	0	0	0	0	0	0	0	0	0	0	0	0	0	0	0	0	399692	0	0	0	0	0	0	0	0	0
SRR15959999	0	0	0	0	0	0	0	0	0	0	0	0	0	0	0	0	0	142785	0	0	0	229782	0	0	0	0	0	0	0	0	0	0	0	0	0	0	0	0	0	128760	0	0	0	0	0	0	0	0	0
SRR15960000	0	0	0	0	0	0	0	0	0	0	0	0	0	0	0	0	0	0	0	0	0	0	0	0	0	0	0	0	0	0	0	0	0	0	0	0	0	0	0	391514	0	0	0	0	0	0	0	0	0
SRR15960001	0	0	0	0	0	0	0	0	0	0	0	0	0	0	0	0	0	19906.7	0	0	0	31067.7	0	0	0	0	0	0	0	0	0	0	0	0	0	0	0	0	0	368684	0	0	0	0	0	0	0	0	0
SRR15960002	0	0	0	0	0	0	0	0	0	0	0	0	0	0	0	0	0	0	0	0	0	0	0	0	0	0	0	0	0	0	0	0	0	0	0	0	0	0	0	377114	0	0	0	0	0	0	0	0	0
SRR15960003	0	0	0	0	0	0	0	0	0	0	0	0	0	0	0	0	0	210139	0	0	0	320162	0	0	0	0	0	0	0	0	0	0	0	0	0	0	0	0	0	10305.1	0	0	0	0	0	0	0	0	0
SRR15960004	0	0	0	0	0	0	0	0	0	0	0	0	0	0	0	0	0	7478.69	0	0	0	17750.3	0	0	0	0	0	0	0	0	0	0	0	0	0	0	0	0	0	393485	0	0	0	0	0	0	0	0	0
SRR15960005	0	0	0	0	0	0	0	0	0	0	0	0	0	0	0	0	0	0	0	0	0	0	0	0	0	0	0	0	0	0	0	0	0	0	0	0	0	0	0	394906	0	0	0	0	0	0	0	0	0
SRR15960006	0	0	0	0	0	0	0	0	0	0	0	0	0	0	0	0	0	0	0	0	0	0	0	0	0	0	0	0	0	0	0	0	0	0	0	0	0	0	0	331275	0	0	0	0	0	0	0	0	0
SRR15960007	0	0	0	0	0	0	0	0	0	0	0	0	0	0	0	0	0	11009.7	0	0	0	22626.1	0	0	0	0	0	0	0	0	0	0	0	0	0	0	0	0	0	353853	0	0	0	0	0	0	0	0	0
SRR15960008	0	0	0	0	0	0	0	0	0	0	0	0	0	0	0	0	0	0	0	0	0	0	0	0	0	0	0	0	0	0	0	0	0	0	0	0	0	0	0	397261	0	0	0	0	0	0	0	0	0
SRR15960009	0	0	0	0	0	0	0	0	0	0	0	0	0	0	0	0	0	0	0	0	0	0	0	0	0	0	0	0	0	0	0	0	0	0	0	0	0	0	0	284440	0	0	0	0	0	0	0	0	0
SRR15960010	0	0	0	0	0	0	0	0	0	0	0	0	0	0	0	0	0	0	0	0	0	0	0	0	0	0	0	0	0	0	0	0	0	0	0	0	0	0	0	293638	0	0	0	0	0	0	0	0	0
SRR15960011	0	0	0	0	0	0	0	0	0	0	0	0	0	0	0	0	0	0	0	0	0	0	0	0	0	0	0	0	0	0	0	0	0	0	0	0	0	0	0	275847	0	0	0	0	0	0	0	0	0
SRR15960012	0	0	0	0	0	0	0	0	0	0	0	0	0	0	0	0	0	0	0	0	0	0	0	0	0	0	0	0	0	0	0	0	0	0	0	0	0	0	0	260206	0	0	0	0	0	0	0	0	0
SRR15960013	0	0	0	0	0	0	0	0	0	0	0	0	0	0	0	0	0	0	0	0	0	0	0	0	0	0	0	0	0	0	0	0	0	0	0	0	0	0	0	273335	0	0	0	0	0	0	0	0	0
SRR15960014	0	0	0	0	0	0	0	0	0	0	0	0	0	0	0	0	0	0	0	0	0	0	0	0	0	0	0	0	0	0	0	0	0	0	0	0	0	0	0	281957	0	0	0	0	0	0	0	0	0
SRR15960015	0	0	0	0	0	0	0	0	0	0	0	0	0	0	0	0	0	0	0	0	0	0	0	0	0	0	0	0	0	0	0	0	0	0	0	0	0	0	0	313389	0	0	0	0	0	0	0	0	0
SRR15960016	0	0	0	0	0	0	0	0	0	0	0	0	0	0	0	0	0	0	0	0	0	0	0	0	0	0	0	0	0	0	0	0	0	0	0	0	0	0	0	260029	0	0	0	0	0	0	0	0	0
SRR15960017	0	0	0	0	0	0	0	0	0	0	0	0	0	0	0	0	0	0	0	0	0	0	0	0	0	0	0	0	0	0	0	0	0	0	0	0	0	0	0	255923	0	0	0	0	0	0	0	0	0
SRR15960018	0	0	0	0	0	0	0	0	0	0	0	0	0	0	0	0	0	0	0	0	0	0	0	0	0	0	0	0	0	0	0	0	0	0	0	0	0	0	0	307942	0	0	0	0	0	0	0	0	0
SRR15960019	0	0	0	0	0	0	0	0	0	0	0	0	0	0	0	0	0	0	0	0	0	0	0	0	0	0	0	0	0	0	0	0	0	0	0	0	0	0	0	265817	0	0	0	0	0	0	0	0	0
SRR15960020	0	0	0	0	0	0	0	0	0	0	0	0	0	0	0	0	0	0	0	0	0	0	0	0	0	0	0	0	0	0	0	0	0	0	0	0	0	0	0	288586	0	0	0	0	0	0	0	0	0
SRR15960021	0	0	0	0	0	0	0	0	0	0	0	0	0	0	0	0	0	0	0	0	0	0	0	0	0	0	0	0	0	0	0	0	0	0	0	0	0	0	0	265947	0	0	0	0	0	0	0	0	0
SRR15960022	0	0	0	0	0	0	0	0	0	0	0	0	0	0	0	0	0	0	0	0	0	0	0	0	0	0	0	0	0	0	0	0	0	0	0	0	0	0	0	281357	0	0	0	0	0	0	0	0	0
SRR15960023	0	0	0	0	0	0	0	0	0	0	0	0	0	0	0	0	0	0	0	0	0	0	0	0	0	0	0	0	0	0	0	0	0	0	0	0	0	0	0	303244	0	0	0	0	0	0	0	0	0
SRR15960024	0	0	0	0	0	0	0	0	0	0	0	0	0	0	0	0	0	0	0	0	0	0	0	0	0	0	0	0	0	0	0	0	0	0	0	0	0	0	0	273909	0	0	0	0	0	0	0	0	0
SRR15960025	0	0	0	0	0	0	0	0	0	0	0	0	0	0	0	0	0	0	0	0	0	0	0	0	0	0	0	0	0	0	0	0	0	0	0	0	0	0	0	386523	0	0	0	0	0	0	0	0	0
SRR15960026	0	0	0	0	0	0	0	0	0	0	0	0	0	0	0	0	0	0	0	0	0	0	0	0	0	0	0	0	0	0	0	0	0	0	0	0	0	0	0	343674	0	0	0	0	0	0	0	0	0
SRR15960027	0	0	0	0	0	0	0	0	0	0	0	0	0	0	0	0	0	0	0	0	0	0	0	0	0	0	0	0	0	0	0	0	0	0	0	0	0	0	0	442112	0	0	0	0	0	0	0	0	0
SRR15960028	0	0	0	0	0	0	0	0	0	0	0	0	0	0	0	0	0	0	0	0	0	0	0	0	0	0	0	0	0	0	0	0	0	0	0	0	0	0	0	302597	0	0	0	0	0	0	0	0	0
SRR15960029	0	0	0	0	0	0	0	0	0	0	0	0	0	0	0	0	0	0	0	0	0	0	0	0	0	0	0	0	0	0	0	0	0	0	0	0	0	0	0	425030	0	0	0	0	0	0	0	0	0
SRR15960030	0	0	0	0	0	0	0	0	0	0	0	0	0	0	0	0	0	0	0	0	0	0	0	0	0	0	0	0	0	0	0	0	0	0	0	0	0	0	0	335003	0	0	0	0	0	0	0	0	0
SRR15960031	0	0	0	0	0	0	0	0	0	0	0	0	0	0	0	0	0	0	0	0	0	0	0	0	0	0	0	0	0	0	0	0	0	0	0	0	0	0	0	324445	0	0	0	0	0	0	0	0	0
SRR15960032	0	0	0	0	0	0	0	0	0	0	0	0	0	0	0	0	0	0	0	0	0	0	0	0	0	0	0	0	0	0	0	0	0	0	0	0	0	0	0	314242	0	0	0	0	0	0	0	0	0
SRR15960033	0	0	0	0	0	0	0	0	0	0	0	0	0	0	0	0	0	0	0	0	0	0	0	0	0	0	0	0	0	0	0	0	0	0	0	0	0	0	0	405844	0	0	0	0	0	0	0	0	0
SRR15960034	0	0	0	0	0	0	0	0	0	0	0	0	0	0	0	0	0	0	0	0	0	0	0	0	0	0	0	0	0	0	0	0	0	0	0	0	0	0	0	362141	0	0	0	0	0	0	0	0	0
SRR15960035	0	0	0	0	0	0	0	0	0	0	0	0	0	0	0	0	0	0	0	0	0	0	0	0	0	0	0	0	0	0	0	0	0	0	0	0	0	0	0	207988	0	0	0	0	0	0	0	0	0
SRR15960036	0	0	0	0	0	0	0	0	0	0	0	0	0	0	0	0	0	0	0	0	0	0	0	0	0	0	0	0	0	0	0	0	0	0	0	0	0	0	0	336221	0	0	0	0	0	0	0	0	0
SRR15960037	0	0	0	0	0	0	0	0	0	0	0	0	0	0	0	0	0	0	0	0	0	0	0	0	0	0	0	0	0	0	0	0	0	0	0	0	0	0	0	356142	0	0	0	0	0	0	0	0	0
SRR15960038	0	0	0	0	0	0	0	0	0	0	0	0	0	0	0	0	0	0	0	0	0	0	0	0	0	0	0	0	0	0	0	0	0	0	0	0	0	0	0	335868	0	0	0	0	0	0	0	0	0
SRR15960039	0	0	0	0	0	0	0	0	0	0	0	0	0	0	0	0	0	0	0	0	0	0	0	0	0	0	0	0	0	0	0	0	0	0	0	0	0	0	0	241413	0	0	0	0	0	0	0	0	0
SRR15960040	0	0	0	0	0	0	0	0	0	0	0	0	0	0	0	0	0	0	0	0	0	0	0	0	0	0	0	0	0	0	0	0	0	0	0	0	0	0	0	341725	0	0	0	0	0	0	0	0	0
SRR15960041	0	0	0	0	0	0	0	0	0	0	0	0	0	0	0	0	0	0	0	0	0	0	0	0	0	0	0	0	0	0	0	0	0	0	0	0	0	0	0	224255	0	0	0	0	0	0	0	0	0
SRR15960042	0	0	0	0	0	0	0	0	0	0	0	0	0	0	0	0	0	0	0	0	0	0	0	0	0	0	0	0	0	0	0	0	0	0	0	0	0	0	0	202311	0	0	0	0	0	0	0	0	0
SRR15960043	0	0	0	0	0	0	0	0	0	0	0	0	0	0	0	0	0	0	0	0	0	0	0	0	0	0	0	0	0	0	0	0	0	0	0	0	0	0	0	357886	0	0	0	0	0	0	0	0	0
SRR15960044	0	0	0	0	0	0	0	0	0	0	0	0	0	0	0	0	0	0	0	0	0	0	0	0	0	0	0	0	0	0	0	0	0	0	0	0	0	0	0	343252	0	0	0	0	0	0	0	0	0
SRR15960045	0	0	0	0	0	0	0	0	0	0	0	0	0	0	0	0	0	0	0	0	0	0	0	0	0	0	0	0	0	0	0	0	0	0	0	0	0	0	0	224706	0	0	0	0	0	0	0	0	0
SRR15960046	0	0	0	0	0	0	0	0	0	0	0	0	0	0	0	0	0	0	0	0	0	0	0	0	0	0	0	0	0	0	0	0	0	0	0	0	0	0	0	400092	0	0	0	0	0	0	0	0	0
SRR15960047	0	0	0	0	0	0	0	0	0	0	0	0	0	0	0	0	0	110675	0	0	0	184143	0	0	0	0	0	0	0	0	0	0	0	0	0	0	0	0	0	187384	0	0	0	0	0	0	0	0	0
[truncated: 217 more columns]
